# Supplementary material for: The actin binding sites of talin have both distinct and complementary roles in cell-ECM adhesion
Source: PLoS Genet. 2024 Apr 25;20(4):e1011224. doi: 10.1371/journal.pgen.1011224 (PMC11075885; doi:10.1371/journal.pgen.1011224)
Supplement: S1 Data — (XLSX) [file pgen.1011224.s002.xlsx]

## Sheet: Fig 3K
Wt	-/-	ABS2	ABS2/-	ABS3	ABS3/-	ABS2/ABS3	ABS2/K17E	ABS3/K17E
0	104	61	61	14	24	7	66	23
0	71	70	60	18	29	9	50	33
0	69	66	67	10	30	10	56	30
0	90	40	69	16	32	18	51	28
1	89	53	87	25	35	10	58	26
0	102	59	49	18	17	11	52	28
0	97	66	65	20	21	8	57	32
0	96	57	64	25	41	9	52	28
0	103	61	74	21	19	0	59	30
2	92	59	54	17	25	11	51	35
0			68	25		5	55	29
0			75	17		11
0			73	18		16
0				11		3
0				23		16
0				21		1
3				34		11
				19		3
				16		16
				15
				22

## Sheet: Fig 4K
Wt	rhea-/-	rhea+/-	rheaABS2/ABS2	rheaABS2/-	rheaABS3/ABS3	rheaABS3/-	rheaABS2/ABS3	rheaABS2/+	rheaABS2/K17
6.18303	0.906773	2.01693	0.959389	0.91488	3.6131	3.17579	3.77305	3.62823	0.982958
4.4506	1.0263	2.24837	0.919157	0.985544	4.14659	3.17004	3.35848	4.06532	2.29446
4.44327	0.875126	2.19261	1.05043	1.0196	5.32176	3.06065	3.73138	4.7247	1.15789
4.44414	1.06034	2.2754	0.998375	0.990249	6.91032	3.53121	3.18584	3.74624	1.04493
4.36633	1.07382	2.43154	0.855613	1.06784	5.16711	3.36064	2.89696	4.54406	0.799571
4.82531	1.18168	2.28376	1.01963	0.928882	4.22593	2.70795	2.71708	3.87609	0.958748
5.90895	0.92933	2.73142	0.982477	0.77806	5.23656	3.45431	5.76531	4.2765	1.07527
3.9443	1.00579	3.27513	1.00121	0.98033	4.92085	3.31137	5.03504	4.11407	0.943146
4.92096	1.03998	2.91695	1.01382	1.01895	4.614	2.80029	4.36898	4.1837	0.948578
4.87907	0.995992	3.63507	0.954164	0.985331	4.62395	3.37369	3.1191	3.91115	0.990311
5.68161	1.00849	3.50538	0.908614	0.955826	4.03655	3.7114	3.95748	4.05406	0.998258
5.199	1.05951	2.90505	0.943033	0.961522	3.69537	3.39315	6.57868	4.37776	0.86706
4.52412	0.972257	2.75575	1.087	1.07485	4.63742	3.93183	5.40011	4.43527	0.900482
4.18162	1.08785	3.19312	0.999319	1.01617	2.85226	3.40955	5.42638	4.33998	0.894451
5.95337	1.00724	4.73872	0.949442	0.999735	6.54967	2.95268	4.7077	3.0423	1.00061
	1.07524	3.41259	1.04143	0.929264	5.53637	2.6498	5.28718	3.33626	1.02732
	1.01108	3.77033	0.969266	1.09586	4.384	2.66752	5.29739	4.27708	1.07399
	1.00944	2.73902	1.02372	1.07671	3.7771	1.6628	5.37762	4.05676
	1.08758	3.23236	0.932255	0.94068	2.56535	3.00726	4.47277	3.73582
	0.945831	2.80124	0.891858	0.949076	3.56753	2.3254	3.95146	4.1687
	1.31689	2.56649	0.995721	1.13935	4.8026	2.1857	4.61486
	1.03954	3.20965	0.985615	1.14235	5.22537	2.61231	5.06024
	1.04599	3.39218	0.94475	1.0396	4.16442	2.85036	5.12057
	0.897073	2.71825		1.02077	4.62537	2.89888	3.0021
	0.93278	3.45981		1.00179	4.2699	2.50188	4.22847
	0.83506	4.43049		1.17028	4.89473	3.4896	3.77837
	0.819819	4.60675		0.938117	2.96872	3.62523	4.75933
		2.67365		0.965111	3.73811	3.41295	6.6671
		2.97044		1.10831	3.57969	3.62023	4.70367
		1.88884		1.00012	3.35165	3.57286	5.31425
		2.35261		1.00273	5.62953	4.47171	2.9179
		2.84496		1.17595	5.42441		4.19113
		3.59259		1.03393	3.62838		3.42542
		3.9364			5.12397		4.80775
		3.69387			4.42574		3.85286
		2.58773			4.34217		5.10395
		4.01399			4.30652		5.51492
		2.53128			5.60096		5.31653
		2.77696			3.95863		4.7556
					4.08135		3.66176
					3.90204		6.21067
					3.55564		4.43112
					4.73844		3.44738
					4.67019		4.6436
					3.69155		3.70848
					3.67399		5.87842
					2.98623		4.62516
					3.36319		5.10635
							4.64753
							4.72643
							4.01395
							4.74413

## Sheet: Fig 5F
Wt	rhea-/-	rheaABS2/ABS2	rheaABS3/ABS3	rheaABS2/ABS3
1.67156	0.292529	0.564887	1.4042	1.41651
1.67776	0.339423	0.775412	1.42041	1.42429
1.67906	0.371043	0.864677	1.4904	1.4663
1.68513	0.550373	0.874426	1.51447	1.48459
1.70885	0.567612	0.887725	1.51514	1.53166
1.72903	0.625472	0.918523	1.52694	1.55026
1.73705	0.642621	0.980606	1.58379	1.58471
1.73716	0.653533	1.00456	1.61687	1.63549
1.73925	0.657388	1.00946	1.68658	1.65254
1.7417	0.757249	1.01378	1.74631	1.67065
1.75619	0.814233	1.01619	1.82072	1.6743
1.77286	0.83652	1.09932	1.85103	1.68418
1.77621	0.850412	1.1192	1.86833	1.68568
1.78208	0.856436	1.12515	1.94814	1.69083
1.78661	0.909959	1.16284	1.95908	1.69883
1.80313	0.924704	1.16664	1.97923	1.69901
1.81128	0.984292	1.16856	1.98189	1.71455
1.81342	1.03242	1.17236	2.01427	1.7597
1.83495	1.03739	1.17505	2.05213	1.83869
1.90138	1.05831	1.18096	2.10438	1.88456
1.90904	1.0779	1.18866	2.11551	1.91456
2.03948	1.07902	1.1899	2.12176	1.9479
2.081	1.08047	1.23006	2.12208	1.96597
2.09873	1.08757	1.28751	2.1677	1.98809
2.11994	1.08874	1.30148	2.19421	2.0181
2.22149	1.10175	1.305	2.24424	2.08443
2.23521	1.12727	1.32041	2.25877	2.1841
2.24931	1.13686	1.32221	2.27885	2.20089
2.52915	1.17259	1.57449	2.29426	2.53196
2.76974	1.27026	1.66285	2.33797	3.11567

## Sheet: Fig 6K
rhea-/-	rheaABS2/ABS2	rheaABS3/ABS3	rheaABS2/ABS3
0.804141	1.61281	4.39893	2.52128
1.16395	1.25178	4.21146	2.62766
1.07883	1.17285	4.2173	2.04634
0.770838	1.17836	4.14488	2.19015
1.07177	1.14604	4.15823	1.76374
0.601678	1.14452	3.89375	1.85749
0.567762	1.38473	3.65323	2.90703
0.561695	1.23709	3.05956	2.76145
0.543142	1.27356	2.73731	2.64118
0.521108	1.20179	3.20876	2.36815
1.52349	1.40934	2.67155	2.2851
0.655804	1.25251	2.94973	1.84772
0.939269	1.5572	2.60139	1.81284
1.0353	1.41572	2.88017	2.4058
0.889562	1.40517	2.82016	1.91643
0.906656	1.46108	3.33538	1.74668
	1.45973	2.52806	2.08887
	2.44224	3.49496	2.06151
	1.46683	3.42428	2.03529
	1.30449		2.34908
	1.40136		2.49509
	1.23066		2.10991
	1.47682		2.07541
			2.53536
			2.52582
			2.56942
			2.11882
			2.0926

## Sheet: Fig 6L
Wt	rhea-/-	rheaABS2/ABS2	rheaABS3/ABS3	rheaABS2/ABS3
2.48039	1.03161	1.22728	3.03789	2.4187
2.5054	0.887856	1.13815	3.19249	2.0695
2.86656	1.12399	1.07018	2.49585	2.5076
2.50213	1.05721	1.20103	3.20679	2.56617
2.27082	1.08354	1.13256	2.44465	2.78754
2.65286	0.946783	1.06314	3.21584	2.89942
2.30415	1.13972	1.2432	2.30102	2.75828
2.78481	1.13626	1.04601	2.59301	2.13944
3.24186	1.02988	1.35738	2.61737	2.3605
2.71964	1.21765	1.14091	2.63133	3.09173
2.25577	1.12781	1.20703	3.30557	2.98098
2.15015	1.01237	1.24092	3.2601	3.54688
2.62144	1.02452	1.24756	3.11103	3.13766
2.73543	1.04109	1.51336	3.3494	3.23667
2.94828	1.00569	1.42981	3.2156	3.52591
2.58248	1.0883	1.31714	3.02999	2.3318
3.1163	1.07595	1.21427	2.96097	2.64828
2.49509	1.03742	0.901755	3.17882	2.14596
2.47857	0.984336	1.02275	2.82653	1.99833
2.22624	1.0835	0.86413	2.41857
2.38486	1.26458	0.893024	2.43495
2.64528	1.05583	0.868922	2.70463
3.19804	1.14551	1.00174	2.85138
2.65373	1.25909	0.905481	2.58107
3.75325	1.25945	1.06979	2.66366
3.80577	1.61558	0.90286	2.80285
2.2768	1.1451	0.898613	2.5631
2.12557	1.0263	0.973727	2.78721
	1.09147	1.27981	2.88677
	1.32589	1.16327	2.53841
	1.15715	1.01813	3.05779
	1.07083	1.02107	3.15708
	0.904164	1.00442	2.98654
	1.28085	1.14755
	1.23851
	1.3049
	1.08669
	1.10945
	1.13568
	1.18318

## Sheet: Fig 7I
Wt	rhea-/-	rheaABS2/ABS2	rheaABS3/ABS3	rheaABS2/ABS3
2.02907	1.42938	1.81068	1.65555	1.92304
1.66718	1.47133	1.6311	1.61417	1.75868
2.04546	1.45825	1.53995	1.79154	1.6991
2.1938	1.2356	1.36887	2.01441	1.6263
2.3576	1.14352	1.24605	2.44801	1.5359
2.48106	1.12226	1.15615	2.67498	1.32523
2.98218	1.24259	1.5629	1.81908	1.4216
2.88269	1.18285	1.77994	1.915	2.08604
3.17081	1.19654	1.2875	1.99676	2.31714
2.95229	1.23693	1.50015	1.51061	2.465
1.96061	1.13663	1.20683	1.43312	1.88208
2.54075	1.11117	1.2636	1.86056	1.94782
2.01787	1.10641	1.40307	1.61487	2.00366
2.54035	1.66654	1.44921	2.0432	3.28647
3.03451	1.38802	1.51228	1.61844	2.4587
3.15843	1.2333			1.59153
3.31464	1.44331			1.99739
2.53977	1.19997			2.64522
2.66097	1.22633			2.10835
2.61945	1.10348			1.922
2.82782	1.30695			2.16201
2.54375	1.46769			2.07895
2.7445	1.55582			2.06471
3.17349				2.56797
3.08337				2.11786
				2.0052
				2.13851
				1.82321

## Sheet: Fig 7O
Wt	rhea-/-	rheaABS2/ABS2	rheaABS3/ABS3	rheaABS2/ABS3
6.84815	1.93887	2.1243	3.1215	2.28967
6.05471	2.14286	1.48697	3.68022	3.37617
4.87303	1.21852	1.5184	3.39424	2.26725
5.33351	1.31749	1.47423	3.30323	2.67728
6.80042	1.64613	1.55439	3.86584	2.30548
5.24083	2.03859	3.05438	3.14595	2.66775
6.18447	1.94613	1.98325	4.09808	3.61164
6.81937	1.15641	1.71116	3.06841	3.57295
6.59863	1.15455	2.2963	4.0404	4.82414
7.1594	1.6378	2.70791	3.88256	3.25634
6.41561	1.29062	1.34484	2.09874	4.81419
6.19116	1.60641	1.01856	3.89762	5.04587
5.4649	1.30349	1.25852	3.49892	5.54902
4.74735	1.17687	1.38025	3.83911	5.85132
5.84728	1.49923	2.02421	2.81413	5.6681
5.38352	1.52292	0.765829	4.10672	6.03518
4.70605	1.68996	1.67572	2.155	4.00909
5.10354	1.07728		2.21702	4.36542
3.36777	0.974228		3.91893	3.29304
2.99179	0.782757		3.6715	3.85242
3.02449	1.35299		2.36134	4.24556
3.9285	1.84744			4.97593
4.45812	2.17528			4.65712
3.31379				4.99533
6.20198
6.2778
6.53481
4.53308
4.92846
7.15361

## Sheet: Fig 8J
Wt	rhea-/-	Wt + ubi-TalinABS3	Wt + ubi-TalinR2531G	rhea-/-+ ubi-TalinABS3	rhea-/- + ubi-TalinR2531G	rheaABS2/ABS2	rheaABS2/ABS2 + ubi-TalinABS3	rheaABS2 + ubi-TalinR2531G
0	84	1	0	12	21	37	7	26
0	77	0	0	13	28	63	5	24
0	79	0	7	10	17	41	2	18
0	71	0	1	15	18	32	6	26
0	65	0	0	24	21	32	20	21
0	82	0	0	8	20	43	0	17
0	67	0	0	13	20	36	0	12
0	91	5	0	10	21	34	9	23
0	58	0	0	12	22	40	3	18
0	72	0	0	9	21	42	5	19
							19	20
							0
